# Supplementary material for: Porcine Enteric Coronavirus PEDV Induces the ROS-ATM and Caspase7-CAD-γH2AX Signaling Pathways to Foster Its Replication
Source: Viruses. 2022 Aug 15;14(8):1782. doi: 10.3390/v14081782 (PMC9413700; doi:10.3390/v14081782)
Supplement: Supplementary file 1 [file viruses-14-01782-s001.zip]

Archive with 1 entries (1 files):
- viruses-1864599-supplementary.pdf
